# Supplementary material for: Synthesis and Biodistribution of 99mTc-Labeled PLGA Nanoparticles by Microfluidic Technique
Source: Pharmaceutics. 2021 Oct 22;13(11):1769. doi: 10.3390/pharmaceutics13111769 (PMC8621482; doi:10.3390/pharmaceutics13111769)
Supplement: Supplementary file 1 [file pharmaceutics-13-01769-s001.zip]

Archive with 1 entries (1 files):
- pharmaceutics-1426038-supplementary.pdf
